# Supplementary material for: Relationship Between Filler Type, Thermomechanical Properties, and Aging of RTV Silicone Foams
Source: Polymers (Basel). 2025 Jul 21;17(14):1998. doi: 10.3390/polym17141998 (PMC12300107; doi:10.3390/polym17141998)
Supplement: Supplementary file 1 [file polymers-17-01998-s001.zip]

Archive with 1 entries (1 files):
- polymers-3703683-supplementary.pdf
